# Supplementary material for: Cell Type Diversity Statistic: An Entropy-Based Metric to Compare Overall Cell Type Composition Across Samples
Source: Front Genet. 2022 Apr 8;13:855076. doi: 10.3389/fgene.2022.855076 (PMC9023789; doi:10.3389/fgene.2022.855076)
Supplement: Supplementary file 2 [file DataSheet2.XLSX]

## Sheet: SuppTable1
sample.ID	cell.type	proportion	age	batch		Proportions of the lymphocyte and myeloid cell types for each sample identified in scRNA-seq data of PBMCs grouped by age group and scRNA-seq data of origin.
ILO_H_8163	CD4 T NonCytotoxic	0.31853	Younger Age	NECS
ILO_H_1876	CD4 T NonCytotoxic	0.342605	Middle Age	NECS
CT1	CD4 T NonCytotoxic	0.587826	Middle Age	PNAS
CT2	CD4 T NonCytotoxic	0.272029	Older Age	PNAS
CT3	CD4 T NonCytotoxic	0.34308	Older Age	PNAS
CT4	CD4 T NonCytotoxic	0.381427	Older Age	PNAS
CT5	CD4 T NonCytotoxic	0.452634	Older Age	PNAS
s1	CD4 T NonCytotoxic	0.511931	Younger Age	NATGEN
s10	CD4 T NonCytotoxic	0.623009	Younger Age	NATGEN
s11	CD4 T NonCytotoxic	0.694828	Younger Age	NATGEN
s12	CD4 T NonCytotoxic	0.505035	Younger Age	NATGEN
s13	CD4 T NonCytotoxic	0.623037	Younger Age	NATGEN
s14	CD4 T NonCytotoxic	0.599678	Younger Age	NATGEN
s15	CD4 T NonCytotoxic	0.544267	Middle Age	NATGEN
s16	CD4 T NonCytotoxic	0.50731	Older Age	NATGEN
s17	CD4 T NonCytotoxic	0.533333	Middle Age	NATGEN
s18	CD4 T NonCytotoxic	0.590414	Middle Age	NATGEN
s19	CD4 T NonCytotoxic	0.669903	Middle Age	NATGEN
s2	CD4 T NonCytotoxic	0.637024	Middle Age	NATGEN
s20	CD4 T NonCytotoxic	0.292683	Older Age	NATGEN
s21	CD4 T NonCytotoxic	0.422932	Middle Age	NATGEN
s22	CD4 T NonCytotoxic	0.445687	Older Age	NATGEN
s23	CD4 T NonCytotoxic	0.635135	Middle Age	NATGEN
s24	CD4 T NonCytotoxic	0.492021	Younger Age	NATGEN
s25	CD4 T NonCytotoxic	0.482759	Younger Age	NATGEN
s26	CD4 T NonCytotoxic	0.576389	Younger Age	NATGEN
s27	CD4 T NonCytotoxic	0.684073	Older Age	NATGEN
s28	CD4 T NonCytotoxic	0.358306	Middle Age	NATGEN
s29	CD4 T NonCytotoxic	0.498956	Middle Age	NATGEN
s3	CD4 T NonCytotoxic	0.343844	Older Age	NATGEN
s30	CD4 T NonCytotoxic	0.510152	Middle Age	NATGEN
s31	CD4 T NonCytotoxic	0.5363	Middle Age	NATGEN
s32	CD4 T NonCytotoxic	0.658645	Older Age	NATGEN
s33	CD4 T NonCytotoxic	0.578358	Older Age	NATGEN
s34	CD4 T NonCytotoxic	0.508065	Middle Age	NATGEN
s35	CD4 T NonCytotoxic	0.389776	Middle Age	NATGEN
s36	CD4 T NonCytotoxic	0.666667	Middle Age	NATGEN
s37	CD4 T NonCytotoxic	0.567029	Younger Age	NATGEN
s38	CD4 T NonCytotoxic	0.658824	Older Age	NATGEN
s39	CD4 T NonCytotoxic	0.742597	Middle Age	NATGEN
s4	CD4 T NonCytotoxic	0.504744	Middle Age	NATGEN
s40	CD4 T NonCytotoxic	0.566295	Middle Age	NATGEN
s41	CD4 T NonCytotoxic	0.6	Middle Age	NATGEN
s42	CD4 T NonCytotoxic	0.516588	Middle Age	NATGEN
s43	CD4 T NonCytotoxic	0.612613	Younger Age	NATGEN
s44	CD4 T NonCytotoxic	0.507299	Middle Age	NATGEN
s45	CD4 T NonCytotoxic	0.600362	Older Age	NATGEN
s5	CD4 T NonCytotoxic	0.642857	Older Age	NATGEN
s6	CD4 T NonCytotoxic	0.380878	Middle Age	NATGEN
s7	CD4 T NonCytotoxic	0.684755	Middle Age	NATGEN
s8	CD4 T NonCytotoxic	0.538272	Middle Age	NATGEN
s9	CD4 T NonCytotoxic	0.570866	Middle Age	NATGEN
SC1	CD4 T NonCytotoxic	0.0461758	Extreme Old Age	PNAS
SC2	CD4 T NonCytotoxic	0.0744631	Extreme Old Age	PNAS
SC3	CD4 T NonCytotoxic	0.113461	Extreme Old Age	PNAS
SC4	CD4 T NonCytotoxic	0.205817	Extreme Old Age	PNAS
SC5	CD4 T NonCytotoxic	0.253991	Extreme Old Age	PNAS
SC6	CD4 T NonCytotoxic	0.186669	Extreme Old Age	PNAS
SC7	CD4 T NonCytotoxic	0.0428511	Extreme Old Age	PNAS
ILO_H_5893	CD4 T NonCytotoxic	0.122172	Extreme Old Age	NECS
ILO_H_8657	CD4 T NonCytotoxic	0.242647	Extreme Old Age	NECS
ILO_H_7983	CD4 T NonCytotoxic	0.263473	Extreme Old Age	NECS
ILO_H_3168	CD4 T NonCytotoxic	0.30314	Extreme Old Age	NECS
ILO_H_6384	CD4 T NonCytotoxic	0.423301	Extreme Old Age	NECS
ILO_H_8507	CD4 T NonCytotoxic	0.0247366	Extreme Old Age	NECS
ILO_H_1925	CD4 T NonCytotoxic	0.246518	Extreme Old Age	NECS
ILO_H_8163	CD4 T Cytotoxic	0.0117407	Younger Age	NECS
ILO_H_1876	CD4 T Cytotoxic	0.0027137	Middle Age	NECS
CT1	CD4 T Cytotoxic	0.0654149	Middle Age	PNAS
CT2	CD4 T Cytotoxic	0.0309216	Older Age	PNAS
CT3	CD4 T Cytotoxic	0.0269006	Older Age	PNAS
CT4	CD4 T Cytotoxic	0.0346275	Older Age	PNAS
CT5	CD4 T Cytotoxic	0.0441215	Older Age	PNAS
s1	CD4 T Cytotoxic	0	Younger Age	NATGEN
s10	CD4 T Cytotoxic	0	Younger Age	NATGEN
s11	CD4 T Cytotoxic	0	Younger Age	NATGEN
s12	CD4 T Cytotoxic	0	Younger Age	NATGEN
s13	CD4 T Cytotoxic	0	Younger Age	NATGEN
s14	CD4 T Cytotoxic	0	Younger Age	NATGEN
s15	CD4 T Cytotoxic	0	Middle Age	NATGEN
s16	CD4 T Cytotoxic	0	Older Age	NATGEN
s17	CD4 T Cytotoxic	0	Middle Age	NATGEN
s18	CD4 T Cytotoxic	0	Middle Age	NATGEN
s19	CD4 T Cytotoxic	0	Middle Age	NATGEN
s2	CD4 T Cytotoxic	0	Middle Age	NATGEN
s20	CD4 T Cytotoxic	0	Older Age	NATGEN
s21	CD4 T Cytotoxic	0	Middle Age	NATGEN
s22	CD4 T Cytotoxic	0	Older Age	NATGEN
s23	CD4 T Cytotoxic	0	Middle Age	NATGEN
s24	CD4 T Cytotoxic	0	Younger Age	NATGEN
s25	CD4 T Cytotoxic	0	Younger Age	NATGEN
s26	CD4 T Cytotoxic	0	Younger Age	NATGEN
s27	CD4 T Cytotoxic	0	Older Age	NATGEN
s28	CD4 T Cytotoxic	0	Middle Age	NATGEN
s29	CD4 T Cytotoxic	0	Middle Age	NATGEN
s3	CD4 T Cytotoxic	0	Older Age	NATGEN
s30	CD4 T Cytotoxic	0	Middle Age	NATGEN
s31	CD4 T Cytotoxic	0	Middle Age	NATGEN
s32	CD4 T Cytotoxic	0	Older Age	NATGEN
s33	CD4 T Cytotoxic	0	Older Age	NATGEN
s34	CD4 T Cytotoxic	0	Middle Age	NATGEN
s35	CD4 T Cytotoxic	0	Middle Age	NATGEN
s36	CD4 T Cytotoxic	0	Middle Age	NATGEN
s37	CD4 T Cytotoxic	0	Younger Age	NATGEN
s38	CD4 T Cytotoxic	0	Older Age	NATGEN
s39	CD4 T Cytotoxic	0	Middle Age	NATGEN
s4	CD4 T Cytotoxic	0	Middle Age	NATGEN
s40	CD4 T Cytotoxic	0	Middle Age	NATGEN
s41	CD4 T Cytotoxic	0	Middle Age	NATGEN
s42	CD4 T Cytotoxic	0	Middle Age	NATGEN
s43	CD4 T Cytotoxic	0	Younger Age	NATGEN
s44	CD4 T Cytotoxic	0	Middle Age	NATGEN
s45	CD4 T Cytotoxic	0	Older Age	NATGEN
s5	CD4 T Cytotoxic	0	Older Age	NATGEN
s6	CD4 T Cytotoxic	0	Middle Age	NATGEN
s7	CD4 T Cytotoxic	0	Middle Age	NATGEN
s8	CD4 T Cytotoxic	0	Middle Age	NATGEN
s9	CD4 T Cytotoxic	0	Middle Age	NATGEN
SC1	CD4 T Cytotoxic	0.0344335	Extreme Old Age	PNAS
SC2	CD4 T Cytotoxic	0.104875	Extreme Old Age	PNAS
SC3	CD4 T Cytotoxic	0.0538881	Extreme Old Age	PNAS
SC4	CD4 T Cytotoxic	0.0522828	Extreme Old Age	PNAS
SC5	CD4 T Cytotoxic	0.0593281	Extreme Old Age	PNAS
SC6	CD4 T Cytotoxic	0.156228	Extreme Old Age	PNAS
SC7	CD4 T Cytotoxic	0.0315082	Extreme Old Age	PNAS
ILO_H_5893	CD4 T Cytotoxic	0.00402212	Extreme Old Age	NECS
ILO_H_8657	CD4 T Cytotoxic	0.0311086	Extreme Old Age	NECS
ILO_H_7983	CD4 T Cytotoxic	0.180185	Extreme Old Age	NECS
ILO_H_3168	CD4 T Cytotoxic	0.0809179	Extreme Old Age	NECS
ILO_H_6384	CD4 T Cytotoxic	0.0106796	Extreme Old Age	NECS
ILO_H_8507	CD4 T Cytotoxic	0.0774164	Extreme Old Age	NECS
ILO_H_1925	CD4 T Cytotoxic	0.0584958	Extreme Old Age	NECS
ILO_H_8163	CD8 T Cytotoxic	0.270546	Younger Age	NECS
ILO_H_1876	CD8 T Cytotoxic	0.231343	Middle Age	NECS
CT1	CD8 T Cytotoxic	0.00605694	Middle Age	PNAS
CT2	CD8 T Cytotoxic	0.00788197	Older Age	PNAS
CT3	CD8 T Cytotoxic	0.0101365	Older Age	PNAS
CT4	CD8 T Cytotoxic	0.0758132	Older Age	PNAS
CT5	CD8 T Cytotoxic	0.0368544	Older Age	PNAS
s1	CD8 T Cytotoxic	0.182213	Younger Age	NATGEN
s10	CD8 T Cytotoxic	0.099115	Younger Age	NATGEN
s11	CD8 T Cytotoxic	0.0655172	Younger Age	NATGEN
s12	CD8 T Cytotoxic	0.12316	Younger Age	NATGEN
s13	CD8 T Cytotoxic	0.065445	Younger Age	NATGEN
s14	CD8 T Cytotoxic	0.0643087	Younger Age	NATGEN
s15	CD8 T Cytotoxic	0.159652	Middle Age	NATGEN
s16	CD8 T Cytotoxic	0.289474	Older Age	NATGEN
s17	CD8 T Cytotoxic	0.14375	Middle Age	NATGEN
s18	CD8 T Cytotoxic	0.163399	Middle Age	NATGEN
s19	CD8 T Cytotoxic	0.160194	Middle Age	NATGEN
s2	CD8 T Cytotoxic	0.0871143	Middle Age	NATGEN
s20	CD8 T Cytotoxic	0.34878	Older Age	NATGEN
s21	CD8 T Cytotoxic	0.340226	Middle Age	NATGEN
s22	CD8 T Cytotoxic	0.174121	Older Age	NATGEN
s23	CD8 T Cytotoxic	0.0810811	Middle Age	NATGEN
s24	CD8 T Cytotoxic	0.183511	Younger Age	NATGEN
s25	CD8 T Cytotoxic	0.221675	Younger Age	NATGEN
s26	CD8 T Cytotoxic	0.0787037	Younger Age	NATGEN
s27	CD8 T Cytotoxic	0.0861619	Older Age	NATGEN
s28	CD8 T Cytotoxic	0.0488599	Middle Age	NATGEN
s29	CD8 T Cytotoxic	0.296451	Middle Age	NATGEN
s3	CD8 T Cytotoxic	0.477477	Older Age	NATGEN
s30	CD8 T Cytotoxic	0.162437	Middle Age	NATGEN
s31	CD8 T Cytotoxic	0.088993	Middle Age	NATGEN
s32	CD8 T Cytotoxic	0.139037	Older Age	NATGEN
s33	CD8 T Cytotoxic	0.0727612	Older Age	NATGEN
s34	CD8 T Cytotoxic	0.229839	Middle Age	NATGEN
s35	CD8 T Cytotoxic	0.134185	Middle Age	NATGEN
s36	CD8 T Cytotoxic	0.0862745	Middle Age	NATGEN
s37	CD8 T Cytotoxic	0.108696	Younger Age	NATGEN
s38	CD8 T Cytotoxic	0.0776471	Older Age	NATGEN
s39	CD8 T Cytotoxic	0.070615	Middle Age	NATGEN
s4	CD8 T Cytotoxic	0.273245	Middle Age	NATGEN
s40	CD8 T Cytotoxic	0.144981	Middle Age	NATGEN
s41	CD8 T Cytotoxic	0.141176	Middle Age	NATGEN
s42	CD8 T Cytotoxic	0.0876777	Middle Age	NATGEN
s43	CD8 T Cytotoxic	0.129129	Younger Age	NATGEN
s44	CD8 T Cytotoxic	0.142336	Middle Age	NATGEN
s45	CD8 T Cytotoxic	0.130199	Older Age	NATGEN
s5	CD8 T Cytotoxic	0.24127	Older Age	NATGEN
s6	CD8 T Cytotoxic	0.321317	Middle Age	NATGEN
s7	CD8 T Cytotoxic	0.107235	Middle Age	NATGEN
s8	CD8 T Cytotoxic	0.128395	Middle Age	NATGEN
s9	CD8 T Cytotoxic	0.106299	Middle Age	NATGEN
SC1	CD8 T Cytotoxic	0.288321	Extreme Old Age	PNAS
SC2	CD8 T Cytotoxic	0.179495	Extreme Old Age	PNAS
SC3	CD8 T Cytotoxic	0.163029	Extreme Old Age	PNAS
SC4	CD8 T Cytotoxic	0.132548	Extreme Old Age	PNAS
SC5	CD8 T Cytotoxic	0.0883965	Extreme Old Age	PNAS
SC6	CD8 T Cytotoxic	0.353569	Extreme Old Age	PNAS
SC7	CD8 T Cytotoxic	0.329926	Extreme Old Age	PNAS
ILO_H_5893	CD8 T Cytotoxic	0.034188	Extreme Old Age	NECS
ILO_H_8657	CD8 T Cytotoxic	0.287896	Extreme Old Age	NECS
ILO_H_7983	CD8 T Cytotoxic	0.230267	Extreme Old Age	NECS
ILO_H_3168	CD8 T Cytotoxic	0.294082	Extreme Old Age	NECS
ILO_H_6384	CD8 T Cytotoxic	0.125243	Extreme Old Age	NECS
ILO_H_8507	CD8 T Cytotoxic	0.479157	Extreme Old Age	NECS
ILO_H_1925	CD8 T Cytotoxic	0.183844	Extreme Old Age	NECS
ILO_H_8163	T Gamma Delta	0	Younger Age	NECS
ILO_H_1876	T Gamma Delta	0	Middle Age	NECS
CT1	T Gamma Delta	0.00211993	Middle Age	PNAS
CT2	T Gamma Delta	0.0115198	Older Age	PNAS
CT3	T Gamma Delta	0.00623782	Older Age	PNAS
CT4	T Gamma Delta	0.0225603	Older Age	PNAS
CT5	T Gamma Delta	0.00467168	Older Age	PNAS
s1	T Gamma Delta	0	Younger Age	NATGEN
s10	T Gamma Delta	0	Younger Age	NATGEN
s11	T Gamma Delta	0	Younger Age	NATGEN
s12	T Gamma Delta	0	Younger Age	NATGEN
s13	T Gamma Delta	0	Younger Age	NATGEN
s14	T Gamma Delta	0	Younger Age	NATGEN
s15	T Gamma Delta	0	Middle Age	NATGEN
s16	T Gamma Delta	0	Older Age	NATGEN
s17	T Gamma Delta	0	Middle Age	NATGEN
s18	T Gamma Delta	0	Middle Age	NATGEN
s19	T Gamma Delta	0	Middle Age	NATGEN
s2	T Gamma Delta	0	Middle Age	NATGEN
s20	T Gamma Delta	0	Older Age	NATGEN
s21	T Gamma Delta	0	Middle Age	NATGEN
s22	T Gamma Delta	0	Older Age	NATGEN
s23	T Gamma Delta	0	Middle Age	NATGEN
s24	T Gamma Delta	0	Younger Age	NATGEN
s25	T Gamma Delta	0	Younger Age	NATGEN
s26	T Gamma Delta	0	Younger Age	NATGEN
s27	T Gamma Delta	0	Older Age	NATGEN
s28	T Gamma Delta	0	Middle Age	NATGEN
s29	T Gamma Delta	0	Middle Age	NATGEN
s3	T Gamma Delta	0	Older Age	NATGEN
s30	T Gamma Delta	0	Middle Age	NATGEN
s31	T Gamma Delta	0	Middle Age	NATGEN
s32	T Gamma Delta	0	Older Age	NATGEN
s33	T Gamma Delta	0	Older Age	NATGEN
s34	T Gamma Delta	0	Middle Age	NATGEN
s35	T Gamma Delta	0	Middle Age	NATGEN
s36	T Gamma Delta	0	Middle Age	NATGEN
s37	T Gamma Delta	0	Younger Age	NATGEN
s38	T Gamma Delta	0	Older Age	NATGEN
s39	T Gamma Delta	0	Middle Age	NATGEN
s4	T Gamma Delta	0	Middle Age	NATGEN
s40	T Gamma Delta	0	Middle Age	NATGEN
s41	T Gamma Delta	0	Middle Age	NATGEN
s42	T Gamma Delta	0	Middle Age	NATGEN
s43	T Gamma Delta	0	Younger Age	NATGEN
s44	T Gamma Delta	0	Middle Age	NATGEN
s45	T Gamma Delta	0	Older Age	NATGEN
s5	T Gamma Delta	0	Older Age	NATGEN
s6	T Gamma Delta	0	Middle Age	NATGEN
s7	T Gamma Delta	0	Middle Age	NATGEN
s8	T Gamma Delta	0	Middle Age	NATGEN
s9	T Gamma Delta	0	Middle Age	NATGEN
SC1	T Gamma Delta	0.245954	Extreme Old Age	PNAS
SC2	T Gamma Delta	0.00329205	Extreme Old Age	PNAS
SC3	T Gamma Delta	0.173943	Extreme Old Age	PNAS
SC4	T Gamma Delta	0.00846834	Extreme Old Age	PNAS
SC5	T Gamma Delta	0.02335	Extreme Old Age	PNAS
SC6	T Gamma Delta	0.00612316	Extreme Old Age	PNAS
SC7	T Gamma Delta	0.00238062	Extreme Old Age	PNAS
ILO_H_5893	T Gamma Delta	0	Extreme Old Age	NECS
ILO_H_8657	T Gamma Delta	0	Extreme Old Age	NECS
ILO_H_7983	T Gamma Delta	0	Extreme Old Age	NECS
ILO_H_3168	T Gamma Delta	0	Extreme Old Age	NECS
ILO_H_6384	T Gamma Delta	0	Extreme Old Age	NECS
ILO_H_8507	T Gamma Delta	0	Extreme Old Age	NECS
ILO_H_1925	T Gamma Delta	0	Extreme Old Age	NECS
ILO_H_8163	Natural Killer	0.262889	Younger Age	NECS
ILO_H_1876	Natural Killer	0.113976	Middle Age	NECS
CT1	Natural Killer	0.053301	Middle Age	PNAS
CT2	Natural Killer	0.362369	Older Age	PNAS
CT3	Natural Killer	0.244444	Older Age	PNAS
CT4	Natural Killer	0.0724029	Older Age	PNAS
CT5	Natural Killer	0.109525	Older Age	PNAS
s1	Natural Killer	0.18872	Younger Age	NATGEN
s10	Natural Killer	0.0619469	Younger Age	NATGEN
s11	Natural Killer	0.087931	Younger Age	NATGEN
s12	Natural Killer	0.219985	Younger Age	NATGEN
s13	Natural Killer	0.0602094	Younger Age	NATGEN
s14	Natural Killer	0.0980707	Younger Age	NATGEN
s15	Natural Killer	0.100145	Middle Age	NATGEN
s16	Natural Killer	0.102339	Older Age	NATGEN
s17	Natural Killer	0.15625	Middle Age	NATGEN
s18	Natural Killer	0.126362	Middle Age	NATGEN
s19	Natural Killer	0.0776699	Middle Age	NATGEN
s2	Natural Killer	0.154265	Middle Age	NATGEN
s20	Natural Killer	0.15122	Older Age	NATGEN
s21	Natural Killer	0.152256	Middle Age	NATGEN
s22	Natural Killer	0.15655	Older Age	NATGEN
s23	Natural Killer	0.0990991	Middle Age	NATGEN
s24	Natural Killer	0.119681	Younger Age	NATGEN
s25	Natural Killer	0.0738916	Younger Age	NATGEN
s26	Natural Killer	0.138889	Younger Age	NATGEN
s27	Natural Killer	0.0678851	Older Age	NATGEN
s28	Natural Killer	0.267101	Middle Age	NATGEN
s29	Natural Killer	0.0542797	Middle Age	NATGEN
s3	Natural Killer	0.0900901	Older Age	NATGEN
s30	Natural Killer	0.164975	Middle Age	NATGEN
s31	Natural Killer	0.175644	Middle Age	NATGEN
s32	Natural Killer	0.0757576	Older Age	NATGEN
s33	Natural Killer	0.19403	Older Age	NATGEN
s34	Natural Killer	0.0846774	Middle Age	NATGEN
s35	Natural Killer	0.297125	Middle Age	NATGEN
s36	Natural Killer	0.0313725	Middle Age	NATGEN
s37	Natural Killer	0.106884	Younger Age	NATGEN
s38	Natural Killer	0.138824	Older Age	NATGEN
s39	Natural Killer	0.0797267	Middle Age	NATGEN
s4	Natural Killer	0.0910816	Middle Age	NATGEN
s40	Natural Killer	0.192069	Middle Age	NATGEN
s41	Natural Killer	0.0810458	Middle Age	NATGEN
s42	Natural Killer	0.106635	Middle Age	NATGEN
s43	Natural Killer	0.0960961	Younger Age	NATGEN
s44	Natural Killer	0.0839416	Middle Age	NATGEN
s45	Natural Killer	0.148282	Older Age	NATGEN
s5	Natural Killer	0.0285714	Older Age	NATGEN
s6	Natural Killer	0.153605	Middle Age	NATGEN
s7	Natural Killer	0.0439276	Middle Age	NATGEN
s8	Natural Killer	0.145679	Middle Age	NATGEN
s9	Natural Killer	0.104331	Middle Age	NATGEN
SC1	Natural Killer	0.219295	Extreme Old Age	PNAS
SC2	Natural Killer	0.486753	Extreme Old Age	PNAS
SC3	Natural Killer	0.162574	Extreme Old Age	PNAS
SC4	Natural Killer	0.255523	Extreme Old Age	PNAS
SC5	Natural Killer	0.22397	Extreme Old Age	PNAS
SC6	Natural Killer	0.0864241	Extreme Old Age	PNAS
SC7	Natural Killer	0.357513	Extreme Old Age	PNAS
ILO_H_5893	Natural Killer	0.135244	Extreme Old Age	NECS
ILO_H_8657	Natural Killer	0.244344	Extreme Old Age	NECS
ILO_H_7983	Natural Killer	0.0958084	Extreme Old Age	NECS
ILO_H_3168	Natural Killer	0.0785024	Extreme Old Age	NECS
ILO_H_6384	Natural Killer	0.240291	Extreme Old Age	NECS
ILO_H_8507	Natural Killer	0.0925332	Extreme Old Age	NECS
ILO_H_1925	Natural Killer	0.249304	Extreme Old Age	NECS
ILO_H_8163	B Naive	0.0148035	Younger Age	NECS
ILO_H_1876	B Naive	0.0427408	Middle Age	NECS
CT1	B Naive	0.0563295	Middle Age	PNAS
CT2	B Naive	0.114188	Older Age	PNAS
CT3	B Naive	0.207797	Older Age	PNAS
CT4	B Naive	0.169465	Older Age	PNAS
CT5	B Naive	0.0573579	Older Age	PNAS
s1	B Naive	0.0303688	Younger Age	NATGEN
s10	B Naive	0.0442478	Younger Age	NATGEN
s11	B Naive	0.0258621	Younger Age	NATGEN
s12	B Naive	0.0139427	Younger Age	NATGEN
s13	B Naive	0.0052356	Younger Age	NATGEN
s14	B Naive	0.0209003	Younger Age	NATGEN
s15	B Naive	0.0391872	Middle Age	NATGEN
s16	B Naive	0.0190058	Older Age	NATGEN
s17	B Naive	0.0125	Middle Age	NATGEN
s18	B Naive	0.0130719	Middle Age	NATGEN
s19	B Naive	0.00242718	Middle Age	NATGEN
s2	B Naive	0.0290381	Middle Age	NATGEN
s20	B Naive	0.0219512	Older Age	NATGEN
s21	B Naive	0.0244361	Middle Age	NATGEN
s22	B Naive	0.0335463	Older Age	NATGEN
s23	B Naive	0.0608108	Middle Age	NATGEN
s24	B Naive	0.0319149	Younger Age	NATGEN
s25	B Naive	0.0344828	Younger Age	NATGEN
s26	B Naive	0.0208333	Younger Age	NATGEN
s27	B Naive	0.0208877	Older Age	NATGEN
s28	B Naive	0.00325733	Middle Age	NATGEN
s29	B Naive	0.0146138	Middle Age	NATGEN
s3	B Naive	0.0135135	Older Age	NATGEN
s30	B Naive	0.0177665	Middle Age	NATGEN
s31	B Naive	0.028103	Middle Age	NATGEN
s32	B Naive	0.0026738	Older Age	NATGEN
s33	B Naive	0.0205224	Older Age	NATGEN
s34	B Naive	0	Middle Age	NATGEN
s35	B Naive	0.0159744	Middle Age	NATGEN
s36	B Naive	0.0823529	Middle Age	NATGEN
s37	B Naive	0.0253623	Younger Age	NATGEN
s38	B Naive	0.0423529	Older Age	NATGEN
s39	B Naive	0.0205011	Middle Age	NATGEN
s4	B Naive	0.0436433	Middle Age	NATGEN
s40	B Naive	0.00743494	Middle Age	NATGEN
s41	B Naive	0.020915	Middle Age	NATGEN
s42	B Naive	0.00236967	Middle Age	NATGEN
s43	B Naive	0.03003	Younger Age	NATGEN
s44	B Naive	0.080292	Middle Age	NATGEN
s45	B Naive	0.0253165	Older Age	NATGEN
s5	B Naive	0.0190476	Older Age	NATGEN
s6	B Naive	0.0109718	Middle Age	NATGEN
s7	B Naive	0.0167959	Middle Age	NATGEN
s8	B Naive	0.0641975	Middle Age	NATGEN
s9	B Naive	0.015748	Middle Age	NATGEN
SC1	B Naive	0.00428435	Extreme Old Age	PNAS
SC2	B Naive	0.0092491	Extreme Old Age	PNAS
SC3	B Naive	0.0245566	Extreme Old Age	PNAS
SC4	B Naive	0.00294551	Extreme Old Age	PNAS
SC5	B Naive	0.0500357	Extreme Old Age	PNAS
SC6	B Naive	0.0180196	Extreme Old Age	PNAS
SC7	B Naive	0.00560146	Extreme Old Age	PNAS
ILO_H_5893	B Naive	0.0015083	Extreme Old Age	NECS
ILO_H_8657	B Naive	0.00226244	Extreme Old Age	NECS
ILO_H_7983	B Naive	0.00598802	Extreme Old Age	NECS
ILO_H_3168	B Naive	0.0102657	Extreme Old Age	NECS
ILO_H_6384	B Naive	0.00873786	Extreme Old Age	NECS
ILO_H_8507	B Naive	0.0238204	Extreme Old Age	NECS
ILO_H_1925	B Naive	0.0160167	Extreme Old Age	NECS
ILO_H_8163	B Memory	0.00816743	Younger Age	NECS
ILO_H_1876	B Memory	0.0257802	Middle Age	NECS
CT1	B Memory	0.0445185	Middle Age	PNAS
CT2	B Memory	0.0131366	Older Age	PNAS
CT3	B Memory	0.0382066	Older Age	PNAS
CT4	B Memory	0.045383	Older Age	PNAS
CT5	B Memory	0.037633	Older Age	PNAS
s1	B Memory	0.00650759	Younger Age	NATGEN
s10	B Memory	0.0283186	Younger Age	NATGEN
s11	B Memory	0.0172414	Younger Age	NATGEN
s12	B Memory	0.00309837	Younger Age	NATGEN
s13	B Memory	0.0157068	Younger Age	NATGEN
s14	B Memory	0.0096463	Younger Age	NATGEN
s15	B Memory	0.00870827	Middle Age	NATGEN
s16	B Memory	0.0146199	Older Age	NATGEN
s17	B Memory	0.0125	Middle Age	NATGEN
s18	B Memory	0.0043573	Middle Age	NATGEN
s19	B Memory	0.0145631	Middle Age	NATGEN
s2	B Memory	0.00907441	Middle Age	NATGEN
s20	B Memory	0.0146341	Older Age	NATGEN
s21	B Memory	0.0075188	Middle Age	NATGEN
s22	B Memory	0.0127796	Older Age	NATGEN
s23	B Memory	0.018018	Middle Age	NATGEN
s24	B Memory	0.0159574	Younger Age	NATGEN
s25	B Memory	0.0311987	Younger Age	NATGEN
s26	B Memory	0.00694444	Younger Age	NATGEN
s27	B Memory	0.0287206	Older Age	NATGEN
s28	B Memory	0.00651466	Middle Age	NATGEN
s29	B Memory	0.0104384	Middle Age	NATGEN
s3	B Memory	0.003003	Older Age	NATGEN
s30	B Memory	0.00253807	Middle Age	NATGEN
s31	B Memory	0.0163934	Middle Age	NATGEN
s32	B Memory	0.00356506	Older Age	NATGEN
s33	B Memory	0.00746269	Older Age	NATGEN
s34	B Memory	0	Middle Age	NATGEN
s35	B Memory	0.0191693	Middle Age	NATGEN
s36	B Memory	0.0235294	Middle Age	NATGEN
s37	B Memory	0.00905797	Younger Age	NATGEN
s38	B Memory	0.0188235	Older Age	NATGEN
s39	B Memory	0.00683371	Middle Age	NATGEN
s4	B Memory	0.0113852	Middle Age	NATGEN
s40	B Memory	0.0185874	Middle Age	NATGEN
s41	B Memory	0.00522876	Middle Age	NATGEN
s42	B Memory	0.00473934	Middle Age	NATGEN
s43	B Memory	0.018018	Younger Age	NATGEN
s44	B Memory	0.0328467	Middle Age	NATGEN
s45	B Memory	0.0415913	Older Age	NATGEN
s5	B Memory	0.0047619	Older Age	NATGEN
s6	B Memory	0.00783699	Middle Age	NATGEN
s7	B Memory	0.0219638	Middle Age	NATGEN
s8	B Memory	0.0148148	Middle Age	NATGEN
s9	B Memory	0.00984252	Middle Age	NATGEN
SC1	B Memory	0.0114249	Extreme Old Age	PNAS
SC2	B Memory	0.0123844	Extreme Old Age	PNAS
SC3	B Memory	0.0443383	Extreme Old Age	PNAS
SC4	B Memory	0.00920471	Extreme Old Age	PNAS
SC5	B Memory	0.0254944	Extreme Old Age	PNAS
SC6	B Memory	0.0157453	Extreme Old Age	PNAS
SC7	B Memory	0.0100826	Extreme Old Age	PNAS
ILO_H_5893	B Memory	0.00502765	Extreme Old Age	NECS
ILO_H_8657	B Memory	0.00622172	Extreme Old Age	NECS
ILO_H_7983	B Memory	0.0430049	Extreme Old Age	NECS
ILO_H_3168	B Memory	0.0138889	Extreme Old Age	NECS
ILO_H_6384	B Memory	0.00776699	Extreme Old Age	NECS
ILO_H_8507	B Memory	0.00870362	Extreme Old Age	NECS
ILO_H_1925	B Memory	0.0111421	Extreme Old Age	NECS
ILO_H_8163	Plasma	0	Younger Age	NECS
ILO_H_1876	Plasma	0	Middle Age	NECS
CT1	Plasma	0.00090854	Middle Age	PNAS
CT2	Plasma	0.00101051	Older Age	PNAS
CT3	Plasma	0.00233918	Older Age	PNAS
CT4	Plasma	0.00419727	Older Age	PNAS
CT5	Plasma	0.00311446	Older Age	PNAS
s1	Plasma	0.0021692	Younger Age	NATGEN
s10	Plasma	0.00176991	Younger Age	NATGEN
s11	Plasma	0.00344828	Younger Age	NATGEN
s12	Plasma	0.00697134	Younger Age	NATGEN
s13	Plasma	0.0104712	Younger Age	NATGEN
s14	Plasma	0	Younger Age	NATGEN
s15	Plasma	0	Middle Age	NATGEN
s16	Plasma	0	Older Age	NATGEN
s17	Plasma	0.00208333	Middle Age	NATGEN
s18	Plasma	0.00217865	Middle Age	NATGEN
s19	Plasma	0	Middle Age	NATGEN
s2	Plasma	0	Middle Age	NATGEN
s20	Plasma	0	Older Age	NATGEN
s21	Plasma	0	Middle Age	NATGEN
s22	Plasma	0.00159744	Older Age	NATGEN
s23	Plasma	0	Middle Age	NATGEN
s24	Plasma	0.00265957	Younger Age	NATGEN
s25	Plasma	0.00492611	Younger Age	NATGEN
s26	Plasma	0	Younger Age	NATGEN
s27	Plasma	0.00261097	Older Age	NATGEN
s28	Plasma	0	Middle Age	NATGEN
s29	Plasma	0	Middle Age	NATGEN
s3	Plasma	0	Older Age	NATGEN
s30	Plasma	0.00761421	Middle Age	NATGEN
s31	Plasma	0.00702576	Middle Age	NATGEN
s32	Plasma	0	Older Age	NATGEN
s33	Plasma	0.00186567	Older Age	NATGEN
s34	Plasma	0.0201613	Middle Age	NATGEN
s35	Plasma	0	Middle Age	NATGEN
s36	Plasma	0	Middle Age	NATGEN
s37	Plasma	0	Younger Age	NATGEN
s38	Plasma	0.00235294	Older Age	NATGEN
s39	Plasma	0	Middle Age	NATGEN
s4	Plasma	0.00189753	Middle Age	NATGEN
s40	Plasma	0.0086741	Middle Age	NATGEN
s41	Plasma	0.00261438	Middle Age	NATGEN
s42	Plasma	0.00236967	Middle Age	NATGEN
s43	Plasma	0.003003	Younger Age	NATGEN
s44	Plasma	0	Middle Age	NATGEN
s45	Plasma	0.00180832	Older Age	NATGEN
s5	Plasma	0.0047619	Older Age	NATGEN
s6	Plasma	0.00470219	Middle Age	NATGEN
s7	Plasma	0.0116279	Middle Age	NATGEN
s8	Plasma	0.00246914	Middle Age	NATGEN
s9	Plasma	0.0019685	Middle Age	NATGEN
SC1	Plasma	0.000952079	Extreme Old Age	PNAS
SC2	Plasma	0.000783822	Extreme Old Age	PNAS
SC3	Plasma	0.00386539	Extreme Old Age	PNAS
SC4	Plasma	0.00110457	Extreme Old Age	PNAS
SC5	Plasma	0.00571837	Extreme Old Age	PNAS
SC6	Plasma	0.00157453	Extreme Old Age	PNAS
SC7	Plasma	0.000560146	Extreme Old Age	PNAS
ILO_H_5893	Plasma	0	Extreme Old Age	NECS
ILO_H_8657	Plasma	0	Extreme Old Age	NECS
ILO_H_7983	Plasma	0	Extreme Old Age	NECS
ILO_H_3168	Plasma	0	Extreme Old Age	NECS
ILO_H_6384	Plasma	0	Extreme Old Age	NECS
ILO_H_8507	Plasma	0	Extreme Old Age	NECS
ILO_H_1925	Plasma	0	Extreme Old Age	NECS
ILO_H_8163	CD14 Mono	0.0913731	Younger Age	NECS
ILO_H_1876	CD14 Mono	0.196065	Middle Age	NECS
CT1	CD14 Mono	0.138704	Middle Age	PNAS
CT2	CD14 Mono	0.10772	Older Age	PNAS
CT3	CD14 Mono	0.0982456	Older Age	PNAS
CT4	CD14 Mono	0.158709	Older Age	PNAS
CT5	CD14 Mono	0.189982	Older Age	PNAS
s1	CD14 Mono	0.0498915	Younger Age	NATGEN
s10	CD14 Mono	0.107965	Younger Age	NATGEN
s11	CD14 Mono	0.0862069	Younger Age	NATGEN
s12	CD14 Mono	0.0728118	Younger Age	NATGEN
s13	CD14 Mono	0.212042	Younger Age	NATGEN
s14	CD14 Mono	0.163987	Younger Age	NATGEN
s15	CD14 Mono	0.0986938	Middle Age	NATGEN
s16	CD14 Mono	0.0497076	Older Age	NATGEN
s17	CD14 Mono	0.0770833	Middle Age	NATGEN
s18	CD14 Mono	0.0479303	Middle Age	NATGEN
s19	CD14 Mono	0.0582524	Middle Age	NATGEN
s2	CD14 Mono	0.0580762	Middle Age	NATGEN
s20	CD14 Mono	0.119512	Older Age	NATGEN
s21	CD14 Mono	0.0281955	Middle Age	NATGEN
s22	CD14 Mono	0.124601	Older Age	NATGEN
s23	CD14 Mono	0.0878378	Middle Age	NATGEN
s24	CD14 Mono	0.0851064	Younger Age	NATGEN
s25	CD14 Mono	0.134647	Younger Age	NATGEN
s26	CD14 Mono	0.138889	Younger Age	NATGEN
s27	CD14 Mono	0.0939948	Older Age	NATGEN
s28	CD14 Mono	0.198697	Middle Age	NATGEN
s29	CD14 Mono	0.091858	Middle Age	NATGEN
s3	CD14 Mono	0.0405405	Older Age	NATGEN
s30	CD14 Mono	0.114213	Middle Age	NATGEN
s31	CD14 Mono	0.105386	Middle Age	NATGEN
s32	CD14 Mono	0.0953654	Older Age	NATGEN
s33	CD14 Mono	0.0839552	Older Age	NATGEN
s34	CD14 Mono	0.0967742	Middle Age	NATGEN
s35	CD14 Mono	0.13099	Middle Age	NATGEN
s36	CD14 Mono	0.0745098	Middle Age	NATGEN
s37	CD14 Mono	0.117754	Younger Age	NATGEN
s38	CD14 Mono	0.0376471	Older Age	NATGEN
s39	CD14 Mono	0.0592255	Middle Age	NATGEN
s4	CD14 Mono	0.0626186	Middle Age	NATGEN
s40	CD14 Mono	0.0309789	Middle Age	NATGEN
s41	CD14 Mono	0.104575	Middle Age	NATGEN
s42	CD14 Mono	0.196682	Middle Age	NATGEN
s43	CD14 Mono	0.036036	Younger Age	NATGEN
s44	CD14 Mono	0.127737	Middle Age	NATGEN
s45	CD14 Mono	0.0361664	Older Age	NATGEN
s5	CD14 Mono	0.0285714	Older Age	NATGEN
s6	CD14 Mono	0.0971787	Middle Age	NATGEN
s7	CD14 Mono	0.0968992	Middle Age	NATGEN
s8	CD14 Mono	0.0691358	Middle Age	NATGEN
s9	CD14 Mono	0.125984	Middle Age	NATGEN
SC1	CD14 Mono	0.096636	Extreme Old Age	PNAS
SC2	CD14 Mono	0.102681	Extreme Old Age	PNAS
SC3	CD14 Mono	0.193497	Extreme Old Age	PNAS
SC4	CD14 Mono	0.30486	Extreme Old Age	PNAS
SC5	CD14 Mono	0.236359	Extreme Old Age	PNAS
SC6	CD14 Mono	0.140658	Extreme Old Age	PNAS
SC7	CD14 Mono	0.178266	Extreme Old Age	PNAS
ILO_H_5893	CD14 Mono	0.679236	Extreme Old Age	NECS
ILO_H_8657	CD14 Mono	0.119344	Extreme Old Age	NECS
ILO_H_7983	CD14 Mono	0.156777	Extreme Old Age	NECS
ILO_H_3168	CD14 Mono	0.194444	Extreme Old Age	NECS
ILO_H_6384	CD14 Mono	0.143689	Extreme Old Age	NECS
ILO_H_8507	CD14 Mono	0.255612	Extreme Old Age	NECS
ILO_H_1925	CD14 Mono	0.188719	Extreme Old Age	NECS
ILO_H_8163	CD16 Mono	0.0071465	Younger Age	NECS
ILO_H_1876	CD16 Mono	0.0149254	Middle Age	NECS
CT1	CD16 Mono	0.0299818	Middle Age	PNAS
CT2	CD16 Mono	0.0697251	Older Age	PNAS
CT3	CD16 Mono	0.0167641	Older Age	PNAS
CT4	CD16 Mono	0.024659	Older Age	PNAS
CT5	CD16 Mono	0.0438619	Older Age	PNAS
s1	CD16 Mono	0.0151844	Younger Age	NATGEN
s10	CD16 Mono	0.0159292	Younger Age	NATGEN
s11	CD16 Mono	0	Younger Age	NATGEN
s12	CD16 Mono	0.0402789	Younger Age	NATGEN
s13	CD16 Mono	0.0052356	Younger Age	NATGEN
s14	CD16 Mono	0.0176849	Younger Age	NATGEN
s15	CD16 Mono	0.030479	Middle Age	NATGEN
s16	CD16 Mono	0.00877193	Older Age	NATGEN
s17	CD16 Mono	0.0291667	Middle Age	NATGEN
s18	CD16 Mono	0.037037	Middle Age	NATGEN
s19	CD16 Mono	0.00728155	Middle Age	NATGEN
s2	CD16 Mono	0.0145191	Middle Age	NATGEN
s20	CD16 Mono	0.0439024	Older Age	NATGEN
s21	CD16 Mono	0.0225564	Middle Age	NATGEN
s22	CD16 Mono	0.0239617	Older Age	NATGEN
s23	CD16 Mono	0.00900901	Middle Age	NATGEN
s24	CD16 Mono	0.0319149	Younger Age	NATGEN
s25	CD16 Mono	0.00164204	Younger Age	NATGEN
s26	CD16 Mono	0.00694444	Younger Age	NATGEN
s27	CD16 Mono	0.00261097	Older Age	NATGEN
s28	CD16 Mono	0.0716612	Middle Age	NATGEN
s29	CD16 Mono	0.0208768	Middle Age	NATGEN
s3	CD16 Mono	0.015015	Older Age	NATGEN
s30	CD16 Mono	0.00507614	Middle Age	NATGEN
s31	CD16 Mono	0.0140515	Middle Age	NATGEN
s32	CD16 Mono	0.0160428	Older Age	NATGEN
s33	CD16 Mono	0.0205224	Older Age	NATGEN
s34	CD16 Mono	0.0443548	Middle Age	NATGEN
s35	CD16 Mono	0.00958466	Middle Age	NATGEN
s36	CD16 Mono	0.0196078	Middle Age	NATGEN
s37	CD16 Mono	0.0362319	Younger Age	NATGEN
s38	CD16 Mono	0.00941176	Older Age	NATGEN
s39	CD16 Mono	0.00911162	Middle Age	NATGEN
s4	CD16 Mono	0.0056926	Middle Age	NATGEN
s40	CD16 Mono	0.00495663	Middle Age	NATGEN
s41	CD16 Mono	0.0287582	Middle Age	NATGEN
s42	CD16 Mono	0.0402844	Middle Age	NATGEN
s43	CD16 Mono	0.018018	Younger Age	NATGEN
s44	CD16 Mono	0.0145985	Middle Age	NATGEN
s45	CD16 Mono	0.00180832	Older Age	NATGEN
s5	CD16 Mono	0.0206349	Older Age	NATGEN
s6	CD16 Mono	0.00783699	Middle Age	NATGEN
s7	CD16 Mono	0.00645995	Middle Age	NATGEN
s8	CD16 Mono	0.0197531	Middle Age	NATGEN
s9	CD16 Mono	0.0354331	Middle Age	NATGEN
SC1	CD16 Mono	0.04808	Extreme Old Age	PNAS
SC2	CD16 Mono	0.0214767	Extreme Old Age	PNAS
SC3	CD16 Mono	0.0520691	Extreme Old Age	PNAS
SC4	CD16 Mono	0.0165685	Extreme Old Age	PNAS
SC5	CD16 Mono	0.0147725	Extreme Old Age	PNAS
SC6	CD16 Mono	0.0276417	Extreme Old Age	PNAS
SC7	CD16 Mono	0.0287075	Extreme Old Age	PNAS
ILO_H_5893	CD16 Mono	0.00854701	Extreme Old Age	NECS
ILO_H_8657	CD16 Mono	0.0469457	Extreme Old Age	NECS
ILO_H_7983	CD16 Mono	0.00598802	Extreme Old Age	NECS
ILO_H_3168	CD16 Mono	0.0144928	Extreme Old Age	NECS
ILO_H_6384	CD16 Mono	0.0252427	Extreme Old Age	NECS
ILO_H_8507	CD16 Mono	0.0242785	Extreme Old Age	NECS
ILO_H_1925	CD16 Mono	0.0362117	Extreme Old Age	NECS
ILO_H_8163	Myeloid DC	0.00663604	Younger Age	NECS
ILO_H_1876	Myeloid DC	0.0156038	Middle Age	NECS
CT1	Myeloid DC	0.0109025	Middle Age	PNAS
CT2	Myeloid DC	0.00586095	Older Age	PNAS
CT3	Myeloid DC	0.00311891	Older Age	PNAS
CT4	Myeloid DC	0.00813221	Older Age	PNAS
CT5	Myeloid DC	0.0176486	Older Age	PNAS
s1	Myeloid DC	0.00433839	Younger Age	NATGEN
s10	Myeloid DC	0.0106195	Younger Age	NATGEN
s11	Myeloid DC	0.0103448	Younger Age	NATGEN
s12	Myeloid DC	0.00852053	Younger Age	NATGEN
s13	Myeloid DC	0	Younger Age	NATGEN
s14	Myeloid DC	0.0209003	Younger Age	NATGEN
s15	Myeloid DC	0.00870827	Middle Age	NATGEN
s16	Myeloid DC	0.00584795	Older Age	NATGEN
s17	Myeloid DC	0.0229167	Middle Age	NATGEN
s18	Myeloid DC	0.0108932	Middle Age	NATGEN
s19	Myeloid DC	0.00970874	Middle Age	NATGEN
s2	Myeloid DC	0.0108893	Middle Age	NATGEN
s20	Myeloid DC	0.00487805	Older Age	NATGEN
s21	Myeloid DC	0	Middle Age	NATGEN
s22	Myeloid DC	0.0159744	Older Age	NATGEN
s23	Myeloid DC	0.00675676	Middle Age	NATGEN
s24	Myeloid DC	0.0106383	Younger Age	NATGEN
s25	Myeloid DC	0.00821018	Younger Age	NATGEN
s26	Myeloid DC	0.0231481	Younger Age	NATGEN
s27	Myeloid DC	0.0130548	Older Age	NATGEN
s28	Myeloid DC	0.029316	Middle Age	NATGEN
s29	Myeloid DC	0.00208768	Middle Age	NATGEN
s3	Myeloid DC	0.00900901	Older Age	NATGEN
s30	Myeloid DC	0.0126904	Middle Age	NATGEN
s31	Myeloid DC	0.0140515	Middle Age	NATGEN
s32	Myeloid DC	0.00445633	Older Age	NATGEN
s33	Myeloid DC	0.0130597	Older Age	NATGEN
s34	Myeloid DC	0.016129	Middle Age	NATGEN
s35	Myeloid DC	0.00319489	Middle Age	NATGEN
s36	Myeloid DC	0.0117647	Middle Age	NATGEN
s37	Myeloid DC	0.0271739	Younger Age	NATGEN
s38	Myeloid DC	0.0141176	Older Age	NATGEN
s39	Myeloid DC	0.00683371	Middle Age	NATGEN
s4	Myeloid DC	0.0056926	Middle Age	NATGEN
s40	Myeloid DC	0.0148699	Middle Age	NATGEN
s41	Myeloid DC	0.0143791	Middle Age	NATGEN
s42	Myeloid DC	0.0308057	Middle Age	NATGEN
s43	Myeloid DC	0.039039	Younger Age	NATGEN
s44	Myeloid DC	0.0109489	Middle Age	NATGEN
s45	Myeloid DC	0.00542495	Older Age	NATGEN
s5	Myeloid DC	0.0047619	Older Age	NATGEN
s6	Myeloid DC	0.015674	Middle Age	NATGEN
s7	Myeloid DC	0.00516796	Middle Age	NATGEN
s8	Myeloid DC	0.0123457	Middle Age	NATGEN
s9	Myeloid DC	0.0177165	Middle Age	NATGEN
SC1	Myeloid DC	0.00364964	Extreme Old Age	PNAS
SC2	Myeloid DC	0.00360558	Extreme Old Age	PNAS
SC3	Myeloid DC	0.00795816	Extreme Old Age	PNAS
SC4	Myeloid DC	0.00699558	Extreme Old Age	PNAS
SC5	Myeloid DC	0.0140577	Extreme Old Age	PNAS
SC6	Myeloid DC	0.00524843	Extreme Old Age	PNAS
SC7	Myeloid DC	0.00896233	Extreme Old Age	PNAS
ILO_H_5893	Myeloid DC	0.00603318	Extreme Old Age	NECS
ILO_H_8657	Myeloid DC	0.0164027	Extreme Old Age	NECS
ILO_H_7983	Myeloid DC	0.0146979	Extreme Old Age	NECS
ILO_H_3168	Myeloid DC	0.00724638	Extreme Old Age	NECS
ILO_H_6384	Myeloid DC	0.0101942	Extreme Old Age	NECS
ILO_H_8507	Myeloid DC	0.010536	Extreme Old Age	NECS
ILO_H_1925	Myeloid DC	0.00487465	Extreme Old Age	NECS
ILO_H_8163	Plasmacytoid DC	0.00816743	Younger Age	NECS
ILO_H_1876	Plasmacytoid DC	0.0142469	Middle Age	NECS
CT1	Plasmacytoid DC	0.00393701	Middle Age	PNAS
CT2	Plasmacytoid DC	0.00363783	Older Age	PNAS
CT3	Plasmacytoid DC	0.00272904	Older Age	PNAS
CT4	Plasmacytoid DC	0.00262329	Older Age	PNAS
CT5	Plasmacytoid DC	0.00259538	Older Age	PNAS
s1	Plasmacytoid DC	0.00867679	Younger Age	NATGEN
s10	Plasmacytoid DC	0.00707965	Younger Age	NATGEN
s11	Plasmacytoid DC	0.00862069	Younger Age	NATGEN
s12	Plasmacytoid DC	0.00619675	Younger Age	NATGEN
s13	Plasmacytoid DC	0.0026178	Younger Age	NATGEN
s14	Plasmacytoid DC	0.00482315	Younger Age	NATGEN
s15	Plasmacytoid DC	0.0101597	Middle Age	NATGEN
s16	Plasmacytoid DC	0.00292398	Older Age	NATGEN
s17	Plasmacytoid DC	0.0104167	Middle Age	NATGEN
s18	Plasmacytoid DC	0.0043573	Middle Age	NATGEN
s19	Plasmacytoid DC	0	Middle Age	NATGEN
s2	Plasmacytoid DC	0	Middle Age	NATGEN
s20	Plasmacytoid DC	0.00243902	Older Age	NATGEN
s21	Plasmacytoid DC	0.0018797	Middle Age	NATGEN
s22	Plasmacytoid DC	0.0111821	Older Age	NATGEN
s23	Plasmacytoid DC	0.00225225	Middle Age	NATGEN
s24	Plasmacytoid DC	0.0265957	Younger Age	NATGEN
s25	Plasmacytoid DC	0.00656814	Younger Age	NATGEN
s26	Plasmacytoid DC	0.00925926	Younger Age	NATGEN
s27	Plasmacytoid DC	0	Older Age	NATGEN
s28	Plasmacytoid DC	0.0162866	Middle Age	NATGEN
s29	Plasmacytoid DC	0.0104384	Middle Age	NATGEN
s3	Plasmacytoid DC	0.00750751	Older Age	NATGEN
s30	Plasmacytoid DC	0.00253807	Middle Age	NATGEN
s31	Plasmacytoid DC	0.0140515	Middle Age	NATGEN
s32	Plasmacytoid DC	0.00445633	Older Age	NATGEN
s33	Plasmacytoid DC	0.00746269	Older Age	NATGEN
s34	Plasmacytoid DC	0	Middle Age	NATGEN
s35	Plasmacytoid DC	0	Middle Age	NATGEN
s36	Plasmacytoid DC	0.00392157	Middle Age	NATGEN
s37	Plasmacytoid DC	0.00181159	Younger Age	NATGEN
s38	Plasmacytoid DC	0	Older Age	NATGEN
s39	Plasmacytoid DC	0.00455581	Middle Age	NATGEN
s4	Plasmacytoid DC	0	Middle Age	NATGEN
s40	Plasmacytoid DC	0.0111524	Middle Age	NATGEN
s41	Plasmacytoid DC	0.00130719	Middle Age	NATGEN
s42	Plasmacytoid DC	0.0118483	Middle Age	NATGEN
s43	Plasmacytoid DC	0.018018	Younger Age	NATGEN
s44	Plasmacytoid DC	0	Middle Age	NATGEN
s45	Plasmacytoid DC	0.00904159	Older Age	NATGEN
s5	Plasmacytoid DC	0.0047619	Older Age	NATGEN
s6	Plasmacytoid DC	0	Middle Age	NATGEN
s7	Plasmacytoid DC	0.00516796	Middle Age	NATGEN
s8	Plasmacytoid DC	0.00493827	Middle Age	NATGEN
s9	Plasmacytoid DC	0.011811	Middle Age	NATGEN
SC1	Plasmacytoid DC	0.000793399	Extreme Old Age	PNAS
SC2	Plasmacytoid DC	0.000940586	Extreme Old Age	PNAS
SC3	Plasmacytoid DC	0.00682128	Extreme Old Age	PNAS
SC4	Plasmacytoid DC	0.00368189	Extreme Old Age	PNAS
SC5	Plasmacytoid DC	0.00452704	Extreme Old Age	PNAS
SC6	Plasmacytoid DC	0.00209937	Extreme Old Age	PNAS
SC7	Plasmacytoid DC	0.00364095	Extreme Old Age	PNAS
ILO_H_5893	Plasmacytoid DC	0.00402212	Extreme Old Age	NECS
ILO_H_8657	Plasmacytoid DC	0.00282805	Extreme Old Age	NECS
ILO_H_7983	Plasmacytoid DC	0.00381056	Extreme Old Age	NECS
ILO_H_3168	Plasmacytoid DC	0.00301932	Extreme Old Age	NECS
ILO_H_6384	Plasmacytoid DC	0.00485437	Extreme Old Age	NECS
ILO_H_8507	Plasmacytoid DC	0.0032066	Extreme Old Age	NECS
ILO_H_1925	Plasmacytoid DC	0.00487465	Extreme Old Age	NECS

## Sheet: SuppTable2
sample.ID	statistic	age	batch		Cell type diversity statistic for each sample calculated on the proportions of the 2 major lymphocyte and myeloid populations grouped by age group and scRNA-seq data of origin.
ILO_H_8163	-0.490141	Younger Age	NECS
ILO_H_1876	-0.203564	Middle Age	NECS
CT1	-0.312272	Middle Age	PNAS
CT2	-0.304965	Older Age	PNAS
CT3	-0.468179	Older Age	PNAS
CT4	-0.289981	Older Age	PNAS
CT5	-0.182307	Older Age	PNAS
s1	-0.604583	Younger Age	NATGEN
s10	-0.411605	Younger Age	NATGEN
s11	-0.514819	Younger Age	NATGEN
s12	-0.448604	Younger Age	NATGEN
s13	-0.240024	Younger Age	NATGEN
s14	-0.263525	Younger Age	NATGEN
s15	-0.395085	Middle Age	NATGEN
s16	-0.644418	Older Age	NATGEN
s17	-0.416853	Middle Age	NATGEN
s18	-0.530314	Middle Age	NATGEN
s19	-0.614809	Middle Age	NATGEN
s2	-0.58566	Middle Age	NATGEN
s20	-0.340624	Older Age	NATGEN
s21	-0.702528	Middle Age	NATGEN
s22	-0.329379	Older Age	NATGEN
s23	-0.512712	Middle Age	NATGEN
s24	-0.379612	Younger Age	NATGEN
s25	-0.387495	Younger Age	NATGEN
s26	-0.323787	Younger Age	NATGEN
s27	-0.501109	Older Age	NATGEN
s28	-0.100065	Middle Age	NATGEN
s29	-0.455703	Middle Age	NATGEN
s3	-0.626391	Older Age	NATGEN
s30	-0.430301	Middle Age	NATGEN
s31	-0.396348	Middle Age	NATGEN
s32	-0.469718	Older Age	NATGEN
s33	-0.456436	Older Age	NATGEN
s34	-0.372291	Middle Age	NATGEN
s35	-0.405973	Middle Age	NATGEN
s36	-0.500676	Middle Age	NATGEN
s37	-0.313466	Younger Age	NATGEN
s38	-0.667903	Older Age	NATGEN
s39	-0.598785	Middle Age	NATGEN
s4	-0.61931	Middle Age	NATGEN
s40	-0.664832	Middle Age	NATGEN
s41	-0.392619	Middle Age	NATGEN
s42	-0.145066	Middle Age	NATGEN
s43	-0.496742	Younger Age	NATGEN
s44	-0.382	Middle Age	NATGEN
s45	-0.703322	Older Age	NATGEN
s5	-0.677617	Older Age	NATGEN
s6	-0.46866	Middle Age	NATGEN
s7	-0.489038	Middle Age	NATGEN
s8	-0.511737	Middle Age	NATGEN
s9	-0.296556	Middle Age	NATGEN
SC1	-0.392268	Extreme Old Age	PNAS
SC2	-0.446128	Extreme Old Age	PNAS
SC3	-0.172733	Extreme Old Age	PNAS
SC4	-0.0829364	Extreme Old Age	PNAS
SC5	-0.158943	Extreme Old Age	PNAS
SC6	-0.329538	Extreme Old Age	PNAS
SC7	-0.240605	Extreme Old Age	PNAS
ILO_H_5893	-0.116082	Extreme Old Age	NECS
ILO_H_8657	-0.307994	Extreme Old Age	NECS
ILO_H_7983	-0.317144	Extreme Old Age	NECS
ILO_H_3168	-0.241291	Extreme Old Age	NECS
ILO_H_6384	-0.311292	Extreme Old Age	NECS
ILO_H_8507	-0.126632	Extreme Old Age	NECS
ILO_H_1925	-0.21392	Extreme Old Age	NECS

## Sheet: SuppTable3
sample.ID	statistic	age	batch		Cell type diversity statistic for each sample calculated on the proportions of the 12 lymphocyte and myeloid subpopulations grouped by age group and scRNA-seq data of origin.
ILO_H_8163	-0.37638	Younger Age	NECS
ILO_H_1876	-0.313475	Middle Age	NECS
CT1	-0.417238	Middle Age	PNAS
CT2	-0.313055	Older Age	PNAS
CT3	-0.322765	Older Age	PNAS
CT4	-0.252453	Older Age	PNAS
CT5	-0.303732	Older Age	PNAS
s1	-0.437473	Younger Age	NATGEN
s10	-0.462394	Younger Age	NATGEN
s11	-0.54567	Younger Age	NATGEN
s12	-0.420355	Younger Age	NATGEN
s13	-0.535264	Younger Age	NATGEN
s14	-0.472466	Younger Age	NATGEN
s15	-0.418255	Middle Age	NATGEN
s16	-0.47226	Older Age	NATGEN
s17	-0.41194	Middle Age	NATGEN
s18	-0.475698	Middle Age	NATGEN
s19	-0.564218	Middle Age	NATGEN
s2	-0.513222	Middle Age	NATGEN
s20	-0.360119	Older Age	NATGEN
s21	-0.459637	Middle Age	NATGEN
s22	-0.356126	Older Age	NATGEN
s23	-0.490007	Middle Age	NATGEN
s24	-0.368053	Younger Age	NATGEN
s25	-0.403826	Younger Age	NATGEN
s26	-0.458249	Younger Age	NATGEN
s27	-0.538698	Older Age	NATGEN
s28	-0.356187	Middle Age	NATGEN
s29	-0.462571	Middle Age	NATGEN
s3	-0.483022	Older Age	NATGEN
s30	-0.434593	Middle Age	NATGEN
s31	-0.406631	Middle Age	NATGEN
s32	-0.549514	Older Age	NATGEN
s33	-0.462953	Older Age	NATGEN
s34	-0.436392	Middle Age	NATGEN
s35	-0.409075	Middle Age	NATGEN
s36	-0.505524	Middle Age	NATGEN
s37	-0.428858	Younger Age	NATGEN
s38	-0.51792	Older Age	NATGEN
s39	-0.600626	Middle Age	NATGEN
s4	-0.456842	Middle Age	NATGEN
s40	-0.469898	Middle Age	NATGEN
s41	-0.469485	Middle Age	NATGEN
s42	-0.413938	Middle Age	NATGEN
s43	-0.44634	Younger Age	NATGEN
s44	-0.388933	Middle Age	NATGEN
s45	-0.479318	Older Age	NATGEN
s5	-0.56231	Older Age	NATGEN
s6	-0.411404	Middle Age	NATGEN
s7	-0.535803	Middle Age	NATGEN
s8	-0.406905	Middle Age	NATGEN
s9	-0.428372	Middle Age	NATGEN
SC1	-0.286385	Extreme Old Age	PNAS
SC2	-0.374692	Extreme Old Age	PNAS
SC3	-0.157139	Extreme Old Age	PNAS
SC4	-0.319969	Extreme Old Age	PNAS
SC5	-0.229966	Extreme Old Age	PNAS
SC6	-0.284795	Extreme Old Age	PNAS
SC7	-0.378844	Extreme Old Age	PNAS
ILO_H_5893	-0.57428	Extreme Old Age	NECS
ILO_H_8657	-0.323487	Extreme Old Age	NECS
ILO_H_7983	-0.27827	Extreme Old Age	NECS
ILO_H_3168	-0.330208	Extreme Old Age	NECS
ILO_H_6384	-0.380817	Extreme Old Age	NECS
ILO_H_8507	-0.397157	Extreme Old Age	NECS
ILO_H_1925	-0.28689	Extreme Old Age	NECS
